# Supplementary material for: Rural first-mile pickup and last-mile delivery: A bus-assisted heterogeneous-drone model
Source: PLoS One. 2026 Apr 8;21(4):e0344897. doi: 10.1371/journal.pone.0344897 (PMC13061231; doi:10.1371/journal.pone.0344897)
Supplement: S1 File — Case dataset and parameter settings used in all experiments. (XLSX) [file pone.0344897.s001.xlsx]

## Sheet: UAV parameters
Type of drone	Unit distance cost C1 (yuan/km)	One-time usage cost C2 (yuan/trip)	One-time accompanying cost C3 (yuan/time)	Maximum load (KG)	Range of flight (KM)	Flight speed (KM/H)	Light-load flight speed	Quantity
0	0.15	2	5	20	60	90	70	2
1	0.2	3	5	30	30	90	70	1
2	0.25	6	5	60	40	60	40	1

## Sheet: Bus stop coordinates
Location	Longitude	Latitude
Site 1(Depot)	109.371	32.8347
Site 2	109.361	32.802
Site 3	109.366	32.767
Site 4	109.348	32.7285
Site 5	109.4	32.7125
Site 6	109.452	32.6899
Site 7	109.499	32.6641
Site 8	109.543	32.6467

## Sheet: Customer's request for coordina
Serial Number	Longitude	Latitude	Delivery (KG)	Collection (KG)	Collection Time Window
1	109.346	32.9129	3	0
2	109.439	32.8731	4	0
3	109.335	32.8618	9	0
4	109.37	32.8505	8	0
5	109.442	32.8136	0	10	8：00-10：00
6	109.294	32.844	7	0
7	109.283	32.816	4	0
8	109.338	32.7933	11	0
9	109.428	32.7876	4	0
10	109.471	32.7687	6	0
11	109.279	32.7726	7	0
12	109.308	32.7594	5	0
13	109.448	32.7477	7	0
14	109.286	32.7267	0	14	10：00-12：00
15	109.316	32.7188	6	0
16	109.289	32.6585	5	0
17	109.329	32.6994	3	0
18	109.356	32.6573	12	0
19	109.387	32.74	4	0
20	109.373	32.7084	2	11	10：00-12：00
21	109.431	32.7238	10	0
22	109.31	32.6267	4	0
23	109.491	32.7548	4	0
24	109.406	32.659	6	0
25	109.416	32.7214	5	6	14：00-16：00
26	109.392	32.6792	6	0
27	109.374	32.6167	3	0
28	109.425	32.6375	4	0
29	109.436	32.6669	20	0
30	109.462	32.7286	5	0
31	109.504	32.7315	6	7	12：00-14：00
32	109.459	32.6544	5	0
33	109.552	32.7382	13	0
34	109.471	32.7139	5	3	12：00-14：00
35	109.436	32.6192	25	0
36	109.479	32.6399	6	0
37	109.491	32.6875	3	0
38	109.536	32.6953	4	0
39	109.558	32.6946	13	0
40	109.467	32.5913	2	0
41	109.497	32.6303	6	0
42	109.52	32.6675	5	0
43	109.57	32.6663	9	20	16：00-18：00
44	109.52	32.5657	3	0
45	109.539	32.6156	4	0
46	109.528	32.594	6	0
47	109.602	32.695	6	0
48	109.555	32.6251	15	0
49	109.595	32.6265	4	0
50	109.628	32.6677	35	0
