# Supplementary material for: Rural first-mile pickup and last-mile delivery: A bus-assisted heterogeneous-drone model
Source: PLoS One. 2026 Apr 8;21(4):e0344897. doi: 10.1371/journal.pone.0344897 (PMC13061231; doi:10.1371/journal.pone.0344897)
Supplement: S2 File — Python scripts for the proposed IBKA algorithm. (TXT) [file pone.0344897.s002.txt]

from Functions_of_model import *
import copy
import os
import time
from scipy.stats import qmc

os.environ["KMP_DUPLICATE_LIB_OK"] = "TRUE"

# ===================== IBKA: Initialisation & utility functions =====================

def initial_pop(popsize, nvars, popmin=0, popmax=1, fun=None):
    """
    Opposition-based learning (OBL) initialisation:
    First generate `popsize` individuals, then concatenate their "opposites" (1 - x),
    scale all candidates to [popmin, popmax], evaluate them, and keep the best `popsize`.
    """
    pop = np.random.rand(popsize, nvars)
    pop = np.concatenate((pop, 1 - pop), axis=0) * (popmax - popmin) + popmin
    fitness = []
    for x in pop:
        fitness.append(fun(x))
    fitness = np.array(fitness)
    ind = np.sort(np.argsort(fitness)[:popsize])
    pop, fitness = pop[ind], fitness[ind]
    return pop, fitness


def modify(x, popmin=0, popmax=1):
    """
    Boundary repair:
    Pull out-of-bound components back to a random interior position to avoid sticking to the bounds.
    """
    x = x.reshape(-1,)
    index = x < popmin
    if np.any(index):
        x[index] = popmin + 0.5 * (popmax - popmin) * np.random.rand(np.sum(index))
    index = x > popmax
    if np.any(index):
        x[index] = popmax - 0.5 * (popmax - popmin) * np.random.rand(np.sum(index))
    return x


# ===================== IBKA: Main procedure (memory-optimised version) =====================

def main(P):
    """
    Memory footprint is reduced from ~2N×D (XPos + XPosNew) in the original implementation
    to ~(N+1)×D (XPos + a temporary candidate vector).
    Approach: generate a single candidate (cand/xi) at a time, evaluate it immediately,
    and update XPos[i], XFit[i], and the global best in-place.
    """
    decode = Decode(P=P)

    # Algorithm and problem-size parameters
    dim = P.nvars
    lb, ub = P.popmin, P.popmax
    pop = P.popsize
    T = P.iterations
    fobj = decode.fun

    # Adaptive parameters
    p = 0.9
    p_min, p_max = 0.6, 0.9

    # Initialise the population
    XPos, XFit = initial_pop(popsize=pop, nvars=dim, popmin=lb, popmax=ub, fun=fobj)

    # Track the best solution
    bestind = np.argmin(XFit)
    best_x = XPos[bestind].copy()  # Must copy to avoid being overwritten in-place later
    best_fit = XFit[bestind].item()

    History = [best_fit]
    t0 = time.time()

    # Main loop
    for t in range(1, T):
        # Leader (equivalently, the current best individual)
        sorted_index = np.argmin(XFit)
        XLeader_Pos = XPos[sorted_index].copy()

        # Statistics (for adaptive p)
        y_avg = np.min(XFit)  # Use min here to match the downstream conditional logic
        y_max = np.max(XFit)

        for i in range(pop):
            # ---------------- Adaptive local/global perturbation (candidate: cand) ----------------
            if XFit[i] < y_avg:
                p = p_min
            else:
                # Avoid division by zero
                denom = (y_max - y_avg) if (y_max - y_avg) > 1e-12 else 1.0
                p = p_max - (p_max - p_min) * (XFit[i] - y_avg) / denom

            r = np.random.rand()
            n = 0.05 * np.exp(-2 * (t / T) ** 2)

            if p < r:
                cand = XPos[i] + n * (1 + np.sin(r)) * XPos[i]
            else:
                cand = XPos[i] * (n * (2 * np.random.rand(dim) - 1) + 1)

            cand = modify(cand, lb, ub)
            fit_cand = fobj(cand)

            if fit_cand < XFit[i]:
                XPos[i] = cand
                XFit[i] = fit_cand
                if fit_cand < best_fit:
                    best_fit = fit_cand
                    best_x = XPos[i].copy()

            # ---------------- Migration behaviour (Cauchy perturbation; candidate: cand) ----------------
            m = 2 * np.sin(r + np.pi / 2)
            s = np.random.randint(0, pop)
            r_XFitness = XFit[s]

            ori_value = np.random.rand(dim)
            cauchy_value = np.tan((ori_value - 0.5) * np.pi)  # Cauchy(0, 1)

            if XFit[i] < r_XFitness:
                cand = XPos[i] + cauchy_value * (XPos[i] - m * XLeader_Pos)
            else:
                cand = XPos[i] + cauchy_value * (XLeader_Pos - m * XPos[i])

            cand = modify(cand, lb, ub)
            fit_cand = fobj(cand)

            if fit_cand < XFit[i]:
                XPos[i] = cand
                XFit[i] = fit_cand
                if fit_cand < best_fit:
                    best_fit = fit_cand
                    best_x = XPos[i].copy()

            # ---------------- DE-style mutation/recombination (candidate: xi) ----------------
            j0 = np.random.randint(0, pop)
            xi = XPos[i] + 0.5 * (best_x - XPos[j0]) * np.random.randn(dim)

            # Probabilistic crossover towards the best solution (increases with iterations)
            ind = np.random.rand(dim) < (0.5 * t / T + 0.4)
            xi = xi * (1 - ind) + best_x * ind

            xi = modify(xi, lb, ub)
            yi = fobj(xi)

            if yi < XFit[i]:
                XPos[i] = xi
                XFit[i] = yi
                if yi < best_fit:
                    best_fit = yi
                    best_x = XPos[i].copy()

        History.append(best_fit)

    # Decode the best solution into the full result object
    F = decode.Amend(best_x)
    F.name = 'IBKA2'
    F.History = History
    F.P = P
    F.cpu_time = time.time() - t0
    return F
