# Supplementary material for: Rural first-mile pickup and last-mile delivery: A bus-assisted heterogeneous-drone model
Source: PLoS One. 2026 Apr 8;21(4):e0344897. doi: 10.1371/journal.pone.0344897 (PMC13061231; doi:10.1371/journal.pone.0344897)
Supplement: S3 File — Python scripts for the baseline BKA algorithm. (TXT) [file pone.0344897.s003.txt]

from Functions_of_model import *
import copy
import os
import time
os.environ["KMP_DUPLICATE_LIB_OK"]="TRUE"


# In[] Initialisation
def initial_pop(popsize,nvars,popmin=0,popmax=1,fun=None):
    pop=[]
    fitness=[]
    for j in range(popsize):
        judge=0
        while judge==0:
            #x= np.random.permutation(nvars)
            x=np.random.rand(nvars)
            judge=test(x)
        pop+=[x]
        fitness+=[fun(x)]
    pop=np.array(pop)
    fitness=np.array(fitness)
    return pop,fitness

# In[] Boundary repair
def modify(x,popmin=0,popmax=1):
    x=x.reshape(-1,)
    index=x<popmin
    x[index]=popmin+1*(popmax-popmin)*np.random.rand(sum(index))
    index=x>popmax
    x[index]=popmax-1*(popmax-popmin)*np.random.rand(sum(index))
    return x


# In[] Test function
def test(x):
    return True
      
#P=Load_Data()


# In[] Main function
def main(P):
    t0=time.time()
    sus=0
    decode=Decode(P=P)
    # Algorithm parameters
    dim=P.nvars
    lb=P.popmin
    ub=P.popmax
    pop=P.popsize
    T=P.iterations
    fobj=decode.fun
    
    p=0.7
    # Initialisation
    XPos,XFit=initial_pop(popsize=pop, nvars=dim,fun=fobj)
    
    # Track the best solution
    bestind=np.argmin(XFit)
    best_x,best_fit= XPos[bestind],XFit[bestind]
    
    History=[best_fit]
    #print('第%d/%d 次迭代求得最优值为:%.2f'%(0+1,T,best_fit))
    
    t0=time.time()
    # Main loop
    for t in range(1,T):
        sorted_indexes=np.argmin(XFit)
        XLeader_Pos=XPos[sorted_indexes]
        XLeader_Fit = XFit[sorted_indexes]
        
        XPosNew=copy.deepcopy(XPos)
        XFit_New=copy.deepcopy(XFit)
        
        for i in range(pop):
            r=np.random.rand()
            n=0.05*np.exp(-2*(t/T)**2);
            if p<r:
                XPosNew[i]=XPos[i]+n*(1+np.sin(r))*XPos[i]
            else:
                XPosNew[i]= XPos[i]*(n*(2*np.random.rand(dim)-1)+1);
            ## Boundary checking
            XPosNew[i]=modify(XPosNew[i],lb,ub)
            
            ## ------------ Select the optimal fitness value--------------%
            XFit_New[i]=fobj(XPosNew[i])
            if XFit_New[i]<XFit[i]:
                XPos[i] = XPosNew[i]
                XFit[i] = XFit_New[i]
            
            ## -------------------Migration behavior-------------------%
     
            m=2*np.sin(r+np.pi/2);
            s = np.random.randint(0,pop)
            r_XFitness=XFit[s]+0
            
            ori_value = np.random.rand(dim)
            cauchy_value = np.tan((ori_value-0.5)*np.pi)
            if XFit[i]< r_XFitness:
                XPosNew[i]=XPos[i]+cauchy_value*(XPos[i]-m*XLeader_Pos);
            else:
                XPosNew[i]=XPos[i]+cauchy_value* (XLeader_Pos-m*XPos[i]);
                
            ## Boundary checking
            XPosNew[i]=modify(XPosNew[i],lb,ub)
            
            
            ## ------------ Select the optimal fitness value--------------%
            XFit_New[i]=fobj(XPosNew[i])
            if XFit_New[i]<XFit[i]:
                XPos[i] = XPosNew[i]
                XFit[i] = XFit_New[i]
            
            # -------Update the optimal Black-winged Kite----------%
        
            if XFit[i]<best_fit:
                best_fit=XFit[i]+0;
                best_x=XPos[i]+0;
        
        History+=[best_fit] 
        #print('第%d/%d 次迭代耗时：%.2f，求得最优值为:%.5f'%(t+1,T,time.time()-t0,best_fit))
        
    F=decode.Amend(best_x)
    F.name='BKA'
    F.History=History
    F.P=P
    F.cpu_time= time.time()-t0
    return F


# P=Load_Data()
# F=main(P)
