# Supplementary material for: Rural first-mile pickup and last-mile delivery: A bus-assisted heterogeneous-drone model
Source: PLoS One. 2026 Apr 8;21(4):e0344897. doi: 10.1371/journal.pone.0344897 (PMC13061231; doi:10.1371/journal.pone.0344897)
Supplement: S4 File — Python scripts for the genetic algorithm baseline. (TXT) [file pone.0344897.s004.txt]

from Functions_of_model import *
from copy import deepcopy as d_c
import time


# In[] Correction
def modify(x,popmin=0,popmax=1):
    x=x.reshape(-1,)
    index=x<popmin
    x[index]=popmin
    index=x>popmax
    x[index]=popmax
    return x

# In[] initialization
def initial_pop(popsize,nvars,popmin=0,popmax=1,fun=None):
    pop=[]
    fitness=[]
    for j in range(popsize):
        judge=0
        while judge==0:
            #x= np.random.permutation(nvars)
            x=np.random.rand(nvars)
            judge=test(x)
        pop+=[x]
        fitness+=[fun(x)]
    pop=np.array(pop)
    fitness=np.array(fitness)
    return pop,fitness

# In[] roulette wheel selection
def roulette_wheel_selection(pop,fit):
    posiable=1/(fit+1e-5)
    posiable=np.cumsum(posiable/np.sum(posiable))
    [M,N]=pop.shape
    index=[]
    for j in range(M//2):
        index+=[np.where(posiable>np.random.random())[0][0]]
    return pop[index],fit[index]
# In[] test function
def test(x):return True

# In[] crossover
def cross0(pop,popmin=0,popmax=1,cp=0.9):

    [N,D]=pop.shape 

    index=np.random.permutation(np.arange(N))
    pop=pop[index,:]
    

    NN=int(N/2)
    parent1=pop[0:NN,:]
    parent2=pop[NN:2*NN,:]
    

    child1=np.zeros((NN,D))
    child2=np.zeros((NN,D))
    
    for n in range(NN):
        judge=0
        while judge==0:
            # random number
            mu=np.random.rand(D)
            x1=parent1[n]*mu+parent2[n]*(1-mu)
            x2=parent1[n]*(1-mu)+parent2[n]*mu
            

            a= np.random.rand(D)<cp
            x1=x1*a+parent1[n]*(1-a)
            x2=x2*a+parent2[n]*(1-a)

            x1=modify(x1)
            x2=modify(x2)

            judge=test(x1)&test(x2)
        
        child1[n]=x1
        child2[n]=x2

    ret=np.concatenate((child1,child2,pop),axis=0)
    return ret


def mutate0(pop,popmin=0,popmax=1,mp=0.03):

    [N,D]=pop.shape 

    ret=pop.copy()
    

    for n in range(N):
        judge=0
        while judge==0:
            x=pop[n]
            index= np.random.rand(D)<mp
            x=x*(1-index)+ ( np.random.rand(D)*(popmax-popmin)+popmin )*index


            x=modify(x)

            judge=test(x)
        ret[n,:]=x
    return ret
def ga_evolve(pop,fitness,fun=None,cp=0.9,mp=0.03,popmin=0,popmax=1):

    choose_pop,choose_fitness=roulette_wheel_selection(pop,fitness)

    cross_pop=cross0(choose_pop)

    mutate_pop=mutate0(cross_pop)
    mutate_fitness=np.zeros(mutate_pop.shape[0])
    for j in range(mutate_pop.shape[0]):
        mutate_fitness[j]=fun(mutate_pop[j])

    new_pop,new_fitness=mutate_pop,mutate_fitness

    ind=np.argsort(new_fitness)[:len(fitness)]
    
    new_pop,new_fitness=new_pop[ind],new_fitness[ind]
    return new_pop,new_fitness


def main(P):
    t0=time.time()

    F=Decode(P=P)
    fun=F.fun
    popsize,iterations,dim,popmin,popmax=P.popsize,P.iterations,P.nvars,P.popmin,P.popmax
    mp,cp=0.03,0.9

    pop,fitness=initial_pop(popsize=popsize, nvars=dim,fun=fun)
    

    ind=np.argmin(fitness)
    zbest,zbestfit=d_c(pop[ind]),d_c(fitness[ind])
    History=[zbestfit]
    

    for iter in range(1,iterations):

        pop,fitness=ga_evolve(pop,fitness,fun=fun,cp=cp,mp=mp)
        

        ind=np.argmin(fitness)
        if fitness[ind]<zbestfit:
            zbest,zbestfit=d_c(pop[ind]),d_c(fitness[ind])
            

        History+=[zbestfit]
              
    ret=F.Amend(zbest)
    ret.History=History
    ret.name='GA'
    ret.P=P
    ret.cpu_time= time.time()-t0
    return ret


P=Load_Data()
main(P)

    
