# Supplementary material for: Rural first-mile pickup and last-mile delivery: A bus-assisted heterogeneous-drone model
Source: PLoS One. 2026 Apr 8;21(4):e0344897. doi: 10.1371/journal.pone.0344897 (PMC13061231; doi:10.1371/journal.pone.0344897)
Supplement: S5 File — Python scripts for the EGO baseline. (TXT) [file pone.0344897.s005.txt]

from Functions_of_model import *
import copy
import os
import time

os.environ["KMP_DUPLICATE_LIB_OK"] = "TRUE"


# In[] Initialisation
def initial_pop(popsize, nvars, popmin=0, popmax=1, fun=None):
    pop = []
    fitness = []
    for j in range(popsize):
        judge = 0
        while judge == 0:
            # x = np.random.permutation(nvars)
            x = np.random.rand(nvars)
            judge = test(x)
        pop += [x]
        fitness += [fun(x)]
    pop = np.array(pop)
    fitness = np.array(fitness)
    return pop, fitness


# In[] Boundary repair
def modify(x, popmin=0, popmax=1):
    x = x.reshape(-1,)
    index = x < popmin
    x[index] = popmin + 1 * (popmax - popmin) * np.random.rand(sum(index))
    index = x > popmax
    x[index] = popmax - 1 * (popmax - popmin) * np.random.rand(sum(index))
    return x


# In[] Test function
def test(x):
    return True


# P = Load_Data()


# In[] Main function
# P = Load_Data()
def main(P):
    t0 = time.time()
    decode = Decode(P=P)

    # Algorithm parameters
    dim = P.nvars
    lb = P.popmin
    ub = P.popmax
    popsize = P.popsize
    Max_iter = P.iterations
    fobj = decode.fun

    # Initialisation
    pop, fit = initial_pop(popsize=popsize, nvars=dim, fun=fobj)

    # Track the best solution
    bestind = np.argmin(fit)
    best_x, best_fit = pop[bestind].copy(), fit[bestind] + 0

    # Randomly select one individual
    Eel_pos = pop[np.random.randint(0, popsize)]

    History = [best_fit]
    # print('Iteration %d/%d: best value = %.2f' % (0 + 1, T, best_fit))

    t0 = time.time()

    # Main loop
    for t in range(1, Max_iter):
        a = 2 - 2 * (t / Max_iter)  # a decreases linearly from 2 to 0 (as in the paper)
        starvation_rate = 100 * (t / Max_iter)  # starvation_rate increases from 0 to 100

        for i in range(popsize):
            xi = pop[i].copy()
            r1 = np.random.rand()  # r1 is a random number in [0, 1]
            r2 = np.random.rand()  # r2 is a random number in [0, 1]
            r3 = (a - 2) * r1 + 2
            r4 = 100 * r2

            C1 = 2 * a * r1 - a  # As in the paper (or C1 = 2*a*r1 - r2)
            C2 = 2 * r1          # As in the paper
            b = a * r2

            for j in range(dim):
                rand_leader_index = np.random.randint(0, popsize)
                X_rand = pop[rand_leader_index]
                D_X_rand = np.abs(C2 * xi[j] - X_rand[j])  # Eq. (2.7)
                xi[j] = X_rand[j] + C1 * D_X_rand          # Eq. (2.8)

            xi = modify(xi)
            yi = fobj(xi)

            if yi < best_fit:
                best_x, best_fit = xi.copy(), yi + 0

            if r4 <= starvation_rate:
                Eel_pos = np.abs(C2 * best_x)
            else:
                random_position = np.random.randint(0, popsize)
                Eel_pos = C2 * pop[random_position]

            for j in range(dim):
                p = np.random.rand()

                distance2eel = np.abs(xi[j] - C2 * Eel_pos[j])
                X1 = C1 * distance2eel * np.exp(b * r3) * np.sin(r3 * 2 * np.pi) + Eel_pos[j]

                distance2grouper = np.abs(C2 * best_x[j] - xi[j])
                X2 = best_x[j] + C1 * distance2grouper

                if p < 0.5:
                    xi[j] = ((0.8 * X1 + 0.2 * X2) / 2)
                else:
                    xi[j] = ((0.2 * X1 + 0.8 * X2) / 2)

            xi = modify(xi)
            yi = fobj(xi)

            if yi < best_fit:
                best_x, best_fit = xi.copy(), yi + 0
            if yi < fit[i]:
                fit[i] = yi + 0
                pop[i] = xi.copy()

        History += [best_fit]
        # print('Iteration %d/%d time: %.2f, best value: %.5f' % (t, Max_iter, time.time() - t0, best_fit))

    F = decode.Amend(best_x)
    F.name = 'EGO'
    F.History = History
    F.P = P
    F.cpu_time = time.time() - t0
    return F


# P = Load_Data()
# F = main(P)
