# Supplementary material for: Rural first-mile pickup and last-mile delivery: A bus-assisted heterogeneous-drone model
Source: PLoS One. 2026 Apr 8;21(4):e0344897. doi: 10.1371/journal.pone.0344897 (PMC13061231; doi:10.1371/journal.pone.0344897)
Supplement: S6 File — Model evaluation functions and auxiliary routines used by all algorithms. (TXT) [file pone.0344897.s006.txt]

# =============================================================================
# Helper functions and classes used by the model
# =============================================================================

import numpy as np
import matplotlib.pyplot as plt
import _pickle as cpickle
import pandas as pd
from copy import deepcopy as d_c
import re
import warnings
from scipy.spatial import distance_matrix  # kept for compatibility (may be unused)
from geopy.distance import geodesic

# Suppress all warnings
warnings.filterwarnings("ignore")


# =============================================================================
# Save / load utility
# =============================================================================
class SaveReadData:
    def save(self, data=None, file='ga.pickle'):
        with open(file, "wb") as fout:
            cpickle.dump([data], fout)
        return None

    def read(self, file='ga.pickle'):
        with open(file, "rb") as fin:
            data = cpickle.load(fin)
        return data[0]


# Backward-compatible alias
save_read_data = SaveReadData


# =============================================================================
# Task container
# =============================================================================
class Task:
    def __init__(self):
        self.node = []
        return None


# =============================================================================
# Decoder
# =============================================================================
class Decoder:
    def __init__(self, P=None):
        self.P = P

    # Objective function wrapper
    def fun(self, x):
        F = self.Amend(x)
        return F.fit

    # Evaluate a single task/route
    def cal_one(self, task):
        P = self.P
        route = task.route
        route_len = len(route)

        if len(task.node) == 0:
            task.fit = 0
            task.res = 0
            return task

        # Payload:
        # [0, :] payload upon arrival at node
        # [1, :] payload upon departure from node
        remaining_payload = np.zeros((2, route_len))

        # Compute outbound (depart-stop) payload based on the route segmentation by stops
        stop_positions = np.where(np.array(route) < P.N_site)[0]
        for k in range(len(stop_positions) - 1):
            i_pos, j_pos = stop_positions[k], stop_positions[k + 1]
            remaining_payload[1, i_pos] = np.sum(P.Q_song[route[i_pos:j_pos]])

        # Remaining range:
        # [0, :] remaining range upon arrival
        # [1, :] remaining range upon departure
        remaining_range = np.zeros((2, route_len))
        remaining_range[:, 0] = task.Smax + 0

        # Distance per leg
        leg_dist = np.zeros(route_len)

        # Time records:
        # 0: travel time
        # 1: arrival time
        # 2: waiting time
        # 3: service start time
        # 4: service duration
        # 5: service end time
        # 6: bus waiting time
        # 7: departure time
        time = np.zeros((8, route_len))
        time[[1, 3, 5, 7], 0] = P.t0

        # Simulate along the route
        for nk in range(1, route_len):
            i, j = route[nk - 1], route[nk]
            leg_dist[nk] = P.dij[i, j]

            # Service time:
            # delivery service = 2 minutes; pickup (incl. handling) = 10 minutes
            service_dt = max(2 / 60 * (P.Q_song[j] > 0), 10 / 60 * (P.Q_qu[j] > 0))

            # Speed selection:
            # - if j is a customer, it corresponds to delivery/pickup legs (treated as loaded)
            # - if j is a stop, it corresponds to movement along the bus corridor (treated as light/unloaded)
            # NOTE: This follows the original model logic where `task.v0` is used for customer legs.
            if j >= P.N_site:
                v_leg = task.v0
            else:
                v_leg = task.v

            # Update remaining range
            remaining_range[:, nk] = remaining_range[1, nk - 1] - leg_dist[nk]
            if j < P.N_site:
                remaining_range[1, nk] = task.Smax + 0

            # Update payload
            if j >= P.N_site:
                remaining_payload[0, nk] = remaining_payload[1, nk - 1] - P.Q_song[j]
                remaining_payload[1, nk] = remaining_payload[0, nk] + P.Q_qu[j]

            time[0, nk] = leg_dist[nk] / v_leg

            # Special case: both i and j are stops (bus corridor segment)
            if i < P.N_site and j < P.N_site:
                remaining_range[0, nk] = task.Smax + 0

                # Wait for the next bus departure; adjust time[6] and time[7]
                t_candidates = np.where(P.time_0[:, i] >= time[7, nk - 1])[0]
                if len(t_candidates) > 0:
                    t_depart = P.time_0[t_candidates[0], i]
                else:
                    t_depart = 1e2

                time[6, nk - 1] = t_depart - time[7, nk - 1]
                time[7, nk - 1] = t_depart

                # Bus speed is P.v0 for stop-to-stop travel
                time[0, nk] = leg_dist[nk] / P.v0

            time[1, nk] = time[-1, nk - 1] + time[0, nk]
            time[2, nk] = 0
            time[3, nk] = time[1, nk]
            time[4, nk] = service_dt
            time[5, nk] = time[3, nk] + time[4, nk]
            time[6, nk] = 0
            time[7, nk] = time[5, nk] + time[6, nk]

        # Constraint violations
        constraints = []

        # Payload constraints
        constraints += [np.sum(np.maximum(remaining_payload - task.cap, 0))]
        constraints += [np.sum(np.maximum(-remaining_payload, 0))]

        # Range constraints
        constraints += [np.sum(np.maximum(-remaining_range, 0))]

        # Must not exceed 18:00
        constraints += [100 * max(0, time[-1, -1] - 18)]

        violation_sum = np.sum(constraints)

        # Objective components
        f = [0, 0, 0, 0]
        for nk in range(1, route_len):
            i, j = route[nk - 1], route[nk]

            # One-time UAV usage cost when leaving a customer and returning to a stop
            f[2] += (i >= P.N_site and j < P.N_site) * task.c2

            # Accompanying cost on stop-to-stop segments; otherwise distance-based UAV cost
            if i < P.N_site and j < P.N_site:
                f[3] += leg_dist[nk] * task.c3
            else:
                f[1] += leg_dist[nk] * task.c1

            # Pickup time-window penalty
            if P.Q_qu[j] > 0:
                f[0] += (
                    max(time[1, nk] - P.t_window[j, 1], 0) * 1e2
                    + max(-time[1, nk] + P.t_window[j, 0], 0) * 1e2
                )

        f = np.array(f)

        # Total objective
        fit = np.sum(f) + violation_sum * 1e4

        # Write back
        task.fit = fit
        task.f = f
        task.restraint = constraints
        task.res = violation_sum
        task.time = time
        task.sur_Q = remaining_payload
        task.sur_S = remaining_range
        task.dis = leg_dist

        return task

    # Decode chromosome into task records
    def cal_recode(self, x0):
        P = self.P

        # Split chromosome:
        # - first part: direction decisions for customers
        # - second part: assignment/order encoding
        x_dir = x0[:P.N_customer]
        x_order = x0[P.N_customer:]

        # Direction: 0 = forward, 1 = reverse
        direction = np.zeros(P.N_all)
        direction[P.node[1]] = np.round(x_dir)

        # Adjust stop assignment for each customer according to direction
        cluster = P.cluster.copy()
        for cust_node in P.node[1]:
            if direction[cust_node] == 1:
                cluster[cust_node] = 2 * (P.N_site_0 - 1) - cluster[cust_node]

        # Extract per-UAV task records
        recode = d_c(P.info)

        value = np.hstack(([0], P.values[np.argsort(x_order)], [0]))
        pos = np.where(value <= 0)[0]

        for k in range(P.N_air):
            uav_idx = -value[pos[k]]  # UAV index marker
            nodes = value[pos[k] + 1:pos[k + 1]]  # customers served by this UAV
            task = recode[uav_idx]

            # Assigned stop index for each customer
            cluster_j = cluster[nodes]

            # Build the route for this UAV
            route = [0]
            remaining_cap_trace = [task.cap + 0]

            for now_site in range(P.N_site):
                cap = task.cap + 0

                # Customers assigned to current stop
                wh_0 = nodes[cluster_j == now_site]
                if len(wh_0) == 0:
                    if now_site < (P.N_site - 1):
                        route += [now_site + 1]
                        cap = task.cap + 0
                        remaining_cap_trace += [cap]
                    continue

                j = 0
                while j < len(wh_0):
                    cust = wh_0[j]
                    if cap >= P.Q_song[cust] or task.cap < P.Q_song[cust]:
                        route += [cust]
                        j += 1
                        cap = cap - P.Q_song[cust]
                        remaining_cap_trace += [cap]
                    else:
                        route += [now_site]
                        cap = task.cap + 0
                        remaining_cap_trace += [cap]

                if now_site == (P.N_site - 1):
                    route += [now_site]
                else:
                    route += [now_site + 1]

                remaining_cap_trace += [task.cap + 0]

            # Record task info
            task.route = route
            task.node = nodes.tolist()
            task.sur_cap = remaining_cap_trace

        return recode

    def Amend(self, x):
        P = self.P

        if isinstance(x, np.ndarray):
            recode = self.cal_recode(x)
        else:
            recode = x

        # Evaluate each UAV task
        for info in recode:
            self.cal_one(info)

        # Aggregate result
        F = Task()
        F.recode = recode
        F.res, F.fit = 0, 0
        for info in recode:
            F.res += info.res
            F.fit += info.fit

        F.x = x.copy()
        return F


# Backward-compatible alias
Decode = Decoder


# =============================================================================
# Data loader / parameter initialisation
# =============================================================================
class LoadData:
    def __init__(self, dt=2):
        self.dt = dt  # departure headway (hours)

        # Data file path
        file_path = './DATA/Case data and drone parameters.xlsx'

        # Planning start time (hour)
        self.t0 = 6

        # Bus speed (km/h)
        self.v0 = 25

        # ---------------------------------------------------------------------
        # UAV parameters
        # ---------------------------------------------------------------------
        a = np.array(pd.read_excel(file_path, sheet_name='UAV parameters'))
        b = []
        for i in range(len(a)):
            for _ in range(int(a[i, -1])):  # last column is "Quantity"
                b += [a[i, :-1]]
        b = np.array(b)

        air = Task()
        air.style = b[:, 0].astype('int')
        air.C1 = b[:, 1]
        air.C2 = b[:, 2]
        air.C3 = b[:, 3]
        air.cap = b[:, 4]
        air.Smax = b[:, 5]

        # Speeds:
        # The model uses `task.v` for stop-related legs and `task.v0` for customer legs (see cal_one()).
        # We keep the original positional mapping for compatibility:
        #   b[:, 6] -> v   (used for stop legs)
        #   b[:, 7] -> v0  (used for customer legs)
        air.v = b[:, 6]
        air.v0 = b[:, 7]

        self.air = air

        # ---------------------------------------------------------------------
        # Bus stop coordinates
        # ---------------------------------------------------------------------
        df_stop = pd.read_excel(file_path, sheet_name='Bus stop coordinates')

        # IMPORTANT: geopy expects (lat, lon)
        stop_coords = np.array([df_stop['Latitude'], df_stop['Longitude']]).T
        n_stops_oneway = len(stop_coords)

        # Append reverse direction (excluding the terminal stop)
        stop_coords = np.vstack((stop_coords, stop_coords[:-1][::-1]))
        n_stops_total = len(stop_coords)

        # Compute bus arrival times at each stop along the corridor
        t_arrivals = [self.t0]
        for k in range(n_stops_total - 1):
            t_arrivals += [t_arrivals[-1] + (geodesic(stop_coords[k], stop_coords[k + 1]).km) / self.v0]
        t_arrivals = np.array(t_arrivals)

        # Generate bus departures from 06:00 to 18:00 only
        num_shifts = int((18 - self.t0) / self.dt) + 1
        time_0 = []
        for k in range(num_shifts):
            time_0.append(t_arrivals + k * self.dt)
        time_0 = np.array(time_0)

        # ---------------------------------------------------------------------
        # Customer requests (coordinates & demand)
        # ---------------------------------------------------------------------
        df_cust = pd.read_excel(file_path, sheet_name="Customer's request for coordina")

        cust_coords = np.array([df_cust['Latitude'], df_cust['Longitude']]).T
        n_customers = len(cust_coords)

        Q_song = list(df_cust['Delivery (KG)'])
        Q_qu = list(df_cust['Collection (KG)'])

        # Collection time window
        t_window_raw = df_cust['Collection Time Window']
        missing_mask = np.array(t_window_raw.isna())
        t_window = list(t_window_raw)

        for i in range(len(missing_mask)):
            if missing_mask[i]:
                t_window[i] = [0, 100]
            else:
                # Accept both ":" and full-width ":" without embedding non-ASCII in code
                pattern = r"(\d+)[\uFF1A:](\d+)-(\d+)[\uFF1A:](\d+)"
                s = str(t_window[i]).strip()
                match = re.match(pattern, s)
                if match is None:
                    t_window[i] = [0, 100]
                else:
                    tt0 = int(match.group(1)) + int(match.group(2)) / 60
                    tt1 = int(match.group(3)) + int(match.group(4)) / 60
                    t_window[i] = [tt0, tt1]

        # ---------------------------------------------------------------------
        # Consolidate: [stops, customers]
        # ---------------------------------------------------------------------
        self.cor = np.vstack((stop_coords, cust_coords))                 # coordinates (lat, lon)
        self.t_window = np.array([[0, 100]] * n_stops_total + t_window)  # time windows
        self.Q_song = np.array([0] * n_stops_total + Q_song)             # delivery quantities
        self.Q_qu = np.array([0] * n_stops_total + Q_qu)                 # collection quantities

        self.N_all = len(self.cor)
        self.N_site = n_stops_total
        self.N_site_0 = n_stops_oneway
        self.N_customer = n_customers
        self.N_air = len(self.air.v)
        self.time_0 = time_0

        # Initialise per-UAV task objects
        self.info = []
        for n in range(self.N_air):
            task = Task()
            task.style = self.air.style[n]
            task.cap = self.air.cap[n]
            task.v = self.air.v[n]
            task.v0 = self.air.v0[n]
            task.Smax = self.air.Smax[n]
            task.c1, task.c2, task.c3 = self.air.C1[n], self.air.C2[n], self.air.C3[n]
            task.node = []
            self.info.append(task)

        # Node sets: 0 = stops, 1 = customers
        self.node = [[i for i in range(n_stops_total)], [i + n_stops_total for i in range(n_customers)]]

        # Distance matrix (km)
        self.dij = np.zeros((self.N_all, self.N_all))
        for i in range(self.N_all):
            for j in range(i, self.N_all):
                self.dij[i, j] = self.dij[j, i] = geodesic(self.cor[i], self.cor[j]).km

        # Nearest-stop clustering (based on forward-direction stops only)
        self.cluster = np.argmin(self.dij[:self.N_site_0, :], axis=0)

        # Chromosome values for UAV routing/scheduling
        self.values = np.array(
            [-i for i in range(1, self.N_air)] + [i for i in self.node[1]]
        ).astype('int')

        self.nvars = self.N_customer + len(self.values)
        self.popsize = 200
        self.iterations = 200
        self.popmin, self.popmax = 0, 1
        return None


# Backward-compatible alias
Load_Data = LoadData


# -----------------------------------------------------------------------------
# Optional quick initialisation (kept to match the original behaviour)
# -----------------------------------------------------------------------------
P = Load_Data()
