# Supplementary material for: Rural first-mile pickup and last-mile delivery: A bus-assisted heterogeneous-drone model
Source: PLoS One. 2026 Apr 8;21(4):e0344897. doi: 10.1371/journal.pone.0344897 (PMC13061231; doi:10.1371/journal.pone.0344897)
Supplement: S7 File — Entry scripts to reproduce the main experiments in one run. (TXT) [file pone.0344897.s007.txt]

import BKA as BKA
import GA as GA
import IBKA as IBKA
import IBKA2 as IBKA2
import EGO as EGO
from Functions_of_model import *


recycle_run=10
# 
alg=[IBKA2,IBKA]
# 
P=Load_Data()


result=[[] for i in range(len(alg))]


# 
for i in [0,1]: # range(len(alg)):
    alg_n=alg[i]
    re=[]
    for cyc in range(recycle_run):
        re.append( alg_n.main(P) )
        print('%sAlgorithm, the %d/%dth calculation yields the solution as%.2f'%(re[-1].name,cyc,recycle_run,re[-1].fit))
    result[i]=re

save_read_data().save(result,'./DATA/result1.pickle')
